# Supplementary material for: Predictive value of NLR, TILs (CD4+/CD8+) and PD-L1 expression for prognosis and response to preoperative chemotherapy in gastric cancer
Source: Cancer Immunol Immunother. 2021 May 19;71(1):45–55. doi: 10.1007/s00262-021-02960-1 (PMC8738448; doi:10.1007/s00262-021-02960-1)
Supplement: Supplementary file 4 — Supplementary file4 (XLSX 12 kb) [file 262_2021_2960_MOESM4_ESM.xlsx]

## Sheet: Table 2
Table 1S. Correlation between clinical and biological parameters and ANC and ALC.
	pre-treatment ANC				pre-treatment ALC
	Mean ± SD	95% CI	Median	P	Mean ± SD	95% CI	Median	P
Age
≥ 63	5.11 ± 2.88	4.24; 5.98	4.23	0.44	1.95 ± 1.27	1.57; 2.33	1.72	0.99
< 63	5.40 ± 2.42	4.41; 6.39	4.80		1.55 ± 0.82	1.22; 1.89	1.58
Gender
Male	5.73 ± 2.66	4.94; 6.53	4.89	<0.001	1.90 ± 1.32	1.50; 2.29	1.62	0.41
Female	4.21 ± 2.58	3.13; 5.29	3.05		1.64 ± 0.65	1.37; 1.91	1.73
TNM stage
IIIB	5.26 ± 2.60	4.44; 6.08	4.50	1.00	1.66 ± 0.82	1.40; 1.92	1.63	0.60
IIIC	5.14 ± 2.92	4.02; 6.26	4.47		2.03 ± 1.48	1.46; 2.60	1.69
Tumor site
Upper	5.53 ± 2.73	4.46; 6.60	4.80	0.66	1.66 ± 0.79	1.35; 1.97	1.61	0.95
Middle	4.92 ± 2.53	3.75; 6.09	4.13		1.72 ± 0.72	1.39; 2.05	1.64
Lower	5.09 ± 2.87	3.89; 6.29	4.35		2.05 ± 1.63	1.37; 2.73	1.67
Histotype
Intestinal	5.14 ± 2.43	4.29; 5.99	4.27	0.62	1.88 ± 1.44	1.37; 2.39	1.65	1.00
Diffuse	5.28 ± 2.98	4.28; 6.28	4.53		1.74 ± 0.77	1.48; 2.01	1.63
HER2 status
HER2 +	5.21 ± 1.75	4.32; 6.10	4.89	0.24	1.88 ± 1.25	1.53; 2.23	1.64	0.99
HER2 -	5.21 ± 2.97	4.39; 6.03	4.15		1.56 ± 0.64	1.24; 1.88	1.36
Response to NAD-CT
TRG 1-2	5.54 ± 3.01	4.56; 6.52	4.73	0.45	1.75 ± 1.34	1.31; 2.19	1.60	0.30
TRG 3-5	4.80 ± 2.27	3.97; 5.63	4.05		1.88 ± 0.83	1.58; 2.18	1.88
PFS, months
≥ 26.03	5.64 ± 2.92	4.75; 6.53	4.80	0.31	1.67 ± 0.70	1.39; 1.95	1.81	1.00
< 26.03	4.49 ± 2.20	3.61; 5.37	4.02		1.89 ± 1.33	148; 2.30	1.61
OS, months
≥ 34.6	4.48 ± 2.18	3.59; 5.37	3.84	0.11	1.48 ± 0.72	1.19; 1.77	1.55	0.42
< 34.6	5.61 ± 2.91	4.73; 6.49	4.68		1.99 ± 1.29	1.60; 2.38	1.90
Vascular invasion
Yes	4.60 ± 2.28	3.80; 5.20	3.92	0.25	1.65 ± 1.24	1.21; 2.09	1.50	0.55
No	5.34 ± 2.80	4.83; 6.59	4.28		1.78 ± 0.73	1.48; 2.08	1.77
Perineural infiltration
Yes	5.04 ± 2.32	4.55; 6.51	4.92	0.99	1.78 ± 1.15	1.43; 2.13	1.54	0.81
No	4.29 ± 2.10	3.81; 5.39	4.12		1.46 ± 0.54	1.14; 1.78	1.26
